# Supplementary material for: CAST as a Potential Oncogene, Identified by Machine Search, in Gastric Cancer Infiltrated with Macrophages and Associated with Lgr5
Source: Biomolecules. 2022 May 6;12(5):670. doi: 10.3390/biom12050670 (PMC9138541; doi:10.3390/biom12050670)
Supplement: Supplementary file 1 [file biomolecules-12-00670-s001.zip]

Archive with 1 entries (1 files):
- biomolecules-1370921-supplementary.pdf
